# Supplementary material for: Flood exposure and pregnancy loss in 33 developing countries
Source: Nat Commun. 2024 Jan 2;15:20. doi: 10.1038/s41467-023-44508-0 (PMC10761804; doi:10.1038/s41467-023-44508-0)
Supplement: Supplementary file 4 — Source Data [file 41467_2023_44508_MOESM4_ESM.xlsx]

## Sheet: Figure 1
DHS_CLUSTER_YEAR	latitude	longtitude
2011	21.968	90.0901
2011	21.968	90.0901
2011	21.968	90.0901
2011	21.968	90.0901
2011	21.968	90.0901
2011	21.968	90.0901
2011	21.968	90.0901
2011	22.2346	90.3202
2011	22.2346	90.3202
2011	22.2346	90.3202
2011	22.2346	90.3202
2011	22.2346	90.3202
2011	22.2346	90.3202
2011	22.2346	90.3202
2011	22.2346	90.3202
2011	22.2346	90.3202
2011	22.2346	90.3202
2011	22.2346	90.3202
2011	22.2092	90.081
2011	22.2092	90.081
2011	22.2092	90.081
2011	22.2092	90.081
2011	22.2092	90.081
2011	22.3419	90.1743
2011	22.3419	90.1743
2011	22.3419	90.1743
2011	22.3419	90.1743
2011	22.3419	90.1743
2011	22.3419	90.1743
2011	22.3419	90.1743
2011	22.3419	90.1743
2011	22.3419	90.1743
2011	22.1025	89.9217
2011	22.1025	89.9217
2011	22.948	90.1584
2011	22.948	90.1584
2011	22.948	90.1584
2011	22.948	90.1584
2011	22.8649	90.3107
2011	22.8649	90.3107
2011	22.8649	90.3107
2011	22.8649	90.3107
2011	22.8649	90.3107
2011	22.8649	90.3107
2011	22.8649	90.3107
2011	22.8649	90.3107
2011	22.8649	90.3107
2011	22.637	90.4881
2011	22.637	90.4881
2011	22.637	90.4881
2011	22.637	90.4881
2011	22.637	90.4881
2011	22.637	90.4881
2011	22.637	90.4881
2011	22.637	90.4881
2011	22.637	90.4881
2011	22.637	90.4881
2011	22.637	90.4881
2011	22.487	90.4308
2011	22.487	90.4308
2011	22.487	90.4308
2011	22.487	90.4308
2011	22.487	90.4308
2011	22.8499	90.0556
2011	22.8499	90.0556
2011	22.8499	90.0556
2011	22.8499	90.0556
2011	22.8499	90.0556
2011	22.8499	90.0556
2011	22.8499	90.0556
2011	22.8499	90.0556
2011	22.8499	90.0556
2011	22.8499	90.0556
2011	22.8499	90.0556
2011	22.8499	90.0556
2011	22.8111	90.195
2011	22.8111	90.195
2011	22.8111	90.195
2011	22.8111	90.195
2011	22.8111	90.195
2011	22.8111	90.195
2011	22.8111	90.195
2011	22.8111	90.195
2011	22.8111	90.195
2011	22.8111	90.195
2011	22.8111	90.195
2011	22.8111	90.195
2011	22.9652	90.1973
2011	22.9652	90.1973
2011	22.9652	90.1973
2011	22.9276	90.4884
2011	22.9276	90.4884
2011	22.9276	90.4884
2011	22.9276	90.4884
2011	22.9276	90.4884
2011	22.9276	90.4884
2011	22.9276	90.4884
2011	22.9276	90.4884
2011	22.9276	90.4884
2011	22.9276	90.4884
2011	22.9276	90.4884
2011	22.9276	90.4884
2011	22.9276	90.4884
2011	22.7211	90.3745
2011	22.7211	90.3745
2011	22.7211	90.3745
2011	22.7158	90.3845
2011	22.7158	90.3845
2011	22.7158	90.3845
2011	22.7158	90.3845
2011	22.7158	90.3845
2011	22.7158	90.3845
2011	22.7158	90.3845
2011	22.7158	90.3845
2011	22.7158	90.3845
2011	22.7158	90.3845
2011	22.7158	90.3845
2011	22.7158	90.3845
2011	22.7158	90.3845
2011	22.7158	90.3697
2011	22.7158	90.3697
2011	22.6854	90.352
2011	22.6854	90.352
2011	22.6854	90.352
2011	22.6854	90.352
2011	22.6854	90.352
2011	22.6854	90.352
2011	22.6854	90.352
2011	22.7051	90.3685
2011	22.7051	90.3685
2011	22.7051	90.3685
2011	22.7051	90.3685
2011	22.7051	90.3685
2011	22.7051	90.3685
2011	22.7051	90.3685
2011	22.7051	90.3685
2011	22.7051	90.3685
2011	22.7051	90.3685
2011	22.7051	90.3685
2011	22.7051	90.3685
2011	22.7051	90.3685
2011	22.7051	90.3685
2011	22.7051	90.3685
2011	22.7051	90.3685
2011	22.7051	90.3685
2011	22.7051	90.3685
2011	22.7051	90.3685
2011	22.7051	90.3685
2011	22.7051	90.3685
2011	22.6684	90.3481
2011	22.6684	90.3481
2011	22.6684	90.3481
2011	22.6684	90.3481
2011	22.6684	90.3481
2011	22.7198	90.3425
2011	22.7198	90.3425
2011	22.7198	90.3425
2011	22.7198	90.3425
2011	22.7198	90.3425
2011	22.7198	90.3425
2011	22.7198	90.3425
2011	22.7036	90.414
2011	22.7036	90.414
2011	22.7036	90.414
2011	22.7036	90.414
2011	22.702	90.4016
2011	22.702	90.4016
2011	22.702	90.4016
2011	22.702	90.4016
2011	22.702	90.4016
2011	22.702	90.4016
2011	22.702	90.4016
2011	22.702	90.4016
2011	22.702	90.4016
2011	22.702	90.4016
2011	22.702	90.4016
2011	22.702	90.4016
2011	22.702	90.4016
2011	22.9936	90.3644
2011	22.9936	90.3644
2011	22.9936	90.3644
2011	23.0443	90.3873
2011	23.0443	90.3873
2011	23.0443	90.3873
2011	23.0443	90.3873
2011	23.0443	90.3873
2011	22.8594	90.1233
2011	22.8594	90.1233
2011	22.8594	90.1233
2011	22.8594	90.1233
2011	22.8594	90.1233
2011	22.6812	90.6437
2011	22.6812	90.6437
2011	22.6812	90.6437
2011	22.6812	90.6437
2011	22.6812	90.6437
2011	22.6812	90.6437
2011	22.6812	90.6437
2011	22.6812	90.6437
2011	22.6783	90.6299
2011	22.6783	90.6299
2011	22.6783	90.6299
2011	22.6783	90.6299
2011	22.6783	90.6299
2011	22.6783	90.6299
2011	22.6783	90.6299
2011	22.6783	90.6299
2011	22.6783	90.6299
2011	22.6783	90.6299
2011	22.6783	90.6299
2011	22.6783	90.6299
2011	22.7301	90.6648
2011	22.7301	90.6648
2011	22.7301	90.6648
2011	22.7301	90.6648
2011	22.7301	90.6648
2011	22.7301	90.6648
2011	22.7301	90.6648
2011	22.7301	90.6648
2011	22.7301	90.6648
2011	22.7301	90.6648
2011	22.7301	90.6648
2011	22.7301	90.6648
2011	22.7301	90.6648
2011	22.7301	90.6648
2011	22.7301	90.6648
2011	22.7301	90.6648
2011	22.6107	90.6496
2011	22.6107	90.6496
2011	22.5673	90.757
2011	22.5673	90.757
2011	22.5673	90.757
2011	22.5673	90.757
2011	22.5673	90.757
2011	22.5673	90.757
2011	22.4545	90.6779
2011	22.4545	90.6779
2011	22.4545	90.6779
2011	22.4545	90.6779
2011	22.4545	90.6779
2011	22.4545	90.6779
2011	22.4545	90.6779
2011	22.4545	90.6779
2011	22.1135	90.6483
2011	22.1135	90.6483
2011	22.1135	90.6483
2011	22.1135	90.6483
2011	22.1135	90.6483
2011	22.1135	90.6483
2011	22.1135	90.6483
2011	22.1135	90.6483
2011	22.1135	90.6483
2011	22.1135	90.6483
2011	22.1135	90.6483
2011	22.1135	90.6483
2011	22.1135	90.6483
2011	22.1135	90.6483
2011	22.1135	90.6483
2011	21.9363	90.6362
2011	21.9363	90.6362
2011	21.9363	90.6362
2011	21.9363	90.6362
2011	22.5814	90.7463
2011	22.5814	90.7463
2011	22.5814	90.7463
2011	22.5814	90.7463
2011	22.3699	90.6865
2011	22.3699	90.6865
2011	22.3699	90.6865
2011	22.3699	90.6865
2011	22.3699	90.6865
2011	22.394	90.764
2011	22.394	90.764
2011	22.394	90.764
2011	22.394	90.764
2011	22.3027	90.9781
2011	22.3027	90.9781
2011	22.3027	90.9781
2011	22.3027	90.9781
2011	22.3027	90.9781
2011	22.3027	90.9781
2011	22.3027	90.9781
2011	22.3027	90.9781
2011	22.3027	90.9781
2011	22.6542	90.1957
2011	22.6542	90.1957
2011	22.6542	90.1957
2011	22.6542	90.1957
2011	22.6542	90.1957
2011	22.6542	90.1957
2011	22.6537	90.2035
2011	22.6537	90.2035
2011	22.6537	90.2035
2011	22.6537	90.2035
2011	22.6537	90.2035
2011	22.6537	90.2035
2011	22.6537	90.2035
2011	22.6537	90.2035
2011	22.6537	90.2035
2011	22.6537	90.2035
2011	22.4347	90.0964
2011	22.4347	90.0964
2011	22.4347	90.0964
2011	22.5189	90.1605
2011	22.5189	90.1605
2011	22.5189	90.1605
2011	22.5189	90.1605
2011	22.5189	90.1605
2011	22.5189	90.1605
2011	22.5189	90.1605
2011	22.5189	90.1605
2011	22.5189	90.1605
2011	22.5189	90.1605
2011	22.5189	90.1605
2011	22.5189	90.1605
2011	22.5189	90.1605
2011	22.5662	90.1581
2011	22.5662	90.1581
2011	22.5662	90.1581
2011	22.5662	90.1581
2011	22.5662	90.1581
2011	22.5662	90.1581
2011	22.5662	90.1581
2011	22.5662	90.1581
2011	22.5662	90.1581
2011	22.5662	90.1581
2011	22.5662	90.1581
2011	22.6068	90.1436
2011	22.6068	90.1436
2011	22.6068	90.1436
2011	22.5406	90.5317
2011	22.5406	90.5317
2011	22.5406	90.5317
2011	22.5406	90.5317
2011	22.5406	90.5317
2011	22.5406	90.5317
2011	22.5406	90.5317
2011	22.5406	90.5317
2011	22.5406	90.5317
2011	22.5406	90.5317
2011	22.5406	90.5317
2011	22.5406	90.5317
2011	22.5406	90.5317
2011	22.5406	90.5317
2011	22.5406	90.5317
2011	22.5406	90.5317
2011	22.4434	90.5264
2011	22.4434	90.5264
2011	22.4434	90.5264
2011	22.4434	90.5264
2011	22.4434	90.5264
2011	22.4434	90.5264
2011	22.4434	90.5264
2011	22.4434	90.5264
2011	22.4434	90.5264
2011	22.4312	90.3894
2011	22.4312	90.3894
2011	22.1676	90.4135
2011	22.1676	90.4135
2011	22.1075	90.5368
2011	22.1075	90.5368
2011	22.1075	90.5368
2011	22.1075	90.5368
2011	22.1075	90.5368
2011	22.1075	90.5368
2011	22.1075	90.5368
2011	22.1075	90.5368
2011	22.1075	90.5368
2011	22.1075	90.5368
2011	22.2611	90.4468
2011	22.2611	90.4468
2011	22.2611	90.4468
2011	22.2611	90.4468
2011	21.903	90.133
2011	21.903	90.133
2011	21.903	90.133
2011	21.903	90.133
2011	22.3717	90.3566
2011	22.3717	90.3566
2011	22.3717	90.3566
2011	22.3717	90.3566
2011	22.3717	90.3566
2011	22.3908	90.3292
2011	22.3908	90.3292
2011	22.3908	90.3292
2011	22.3908	90.3292
2011	22.3908	90.3292
2011	22.4828	90.0586
2011	22.4828	90.0586
2011	22.4828	90.0586
2011	22.4293	90.01
2011	22.4293	90.01
2011	22.4293	90.01
2011	22.2126	89.9016
2011	22.2126	89.9016
2011	22.2126	89.9016
2011	22.2126	89.9016
2011	22.3207	90.0471
2011	22.3207	90.0471
2011	22.3207	90.0471
2011	22.3207	90.0471
2011	22.3207	90.0471
2011	22.3207	90.0471
2011	22.3207	90.0471
2011	22.3207	90.0471
2011	22.3207	90.0471
2011	22.3207	90.0471
2011	22.8039	90.0049
2011	22.8039	90.0049
2011	22.8039	90.0049
2011	22.6029	89.9788
2011	22.6029	89.9788
2011	22.6029	89.9788
2011	22.6029	89.9788
2011	22.6846	90.0208
2011	22.6846	90.0208
2011	22.6846	90.0208
2011	22.76	90.1208
2011	22.76	90.1208
2011	22.76	90.1208
2011	22.76	90.1208
2011	22.76	90.1208
2011	22.7833	90.0498
2011	22.7833	90.0498
2011	22.7833	90.0498
2011	22.7833	90.0498
2011	22.7833	90.0498
2011	22.7833	90.0498
2011	22.7833	90.0498
2011	22.7833	90.0498
2011	22.7833	90.0498
2011	22.7833	90.0498
2011	22.7641	90.1121
2011	22.7641	90.1121
2011	22.7641	90.1121
2011	22.7641	90.1121
2011	22.7641	90.1121
2011	22.7641	90.1121
2011	22.7641	90.1121
2011	23.9854	91.1058
2011	23.9854	91.1058
2011	23.9854	91.1058
2011	23.9854	91.1058
2011	23.9854	91.1058
2011	23.9854	91.1058
2011	23.9854	91.1058
2011	23.9854	91.1058
2011	23.9854	91.1058
2011	23.9854	91.1058
2011	23.9854	91.1058
2011	23.9876	91.084
2011	23.9876	91.084
2011	23.9876	91.084
2011	23.9876	91.084
2011	23.9876	91.084
2011	23.9876	91.084
2011	23.9876	91.084
2011	23.9876	91.084
2011	23.9876	91.084
2011	23.9876	91.084
2011	23.9876	91.084
2011	23.9876	91.084
2011	23.9952	91.0086
2011	23.9952	91.0086
2011	23.8806	90.9862
2011	23.8806	90.9862
2011	23.8806	90.9862
2011	23.8806	90.9862
2011	23.8001	90.9733
2011	23.8001	90.9733
2011	23.8001	90.9733
2011	23.8001	90.9733
2011	23.8001	90.9733
2011	23.8001	90.9733
2011	23.8001	90.9733
2011	23.8001	90.9733
2011	23.8001	90.9733
2011	23.8001	90.9733
2011	23.8001	90.9733
2011	23.8001	90.9733
2011	24.0548	91.1699
2011	24.0548	91.1699
2011	24.0548	91.1699
2011	23.2739	90.7432
2011	23.2739	90.7432
2011	23.2739	90.7432
2011	23.2739	90.7432
2011	23.2593	90.6731
2011	23.2593	90.6731
2011	23.2593	90.6731
2011	23.2593	90.6731
2011	23.2593	90.6731
2011	23.0946	90.7868
2011	23.0946	90.7868
2011	23.0946	90.7868
2011	23.0946	90.7868
2011	23.0946	90.7868
2011	23.0946	90.7868
2011	23.0946	90.7868
2011	23.0946	90.7868
2011	23.2885	90.7992
2011	23.2885	90.7992
2011	23.2885	90.7992
2011	23.2885	90.7992
2011	23.4495	90.6363
2011	23.4495	90.6363
2011	23.4495	90.6363
2011	23.4495	90.6363
2011	23.4495	90.6363
2011	23.4495	90.6363
2011	23.4495	90.6363
2011	23.4495	90.6363
2011	23.4495	90.6363
2011	23.4495	90.6363
2011	23.4293	90.6306
2011	23.4293	90.6306
2011	23.1713	90.9464
2011	23.1713	90.9464
2011	23.1713	90.9464
2011	23.1713	90.9464
2011	23.1713	90.9464
2011	23.1713	90.9464
2011	23.1713	90.9464
2011	23.1713	90.9464
2011	23.1713	90.9464
2011	23.1713	90.9464
2011	23.1713	90.9464
2011	23.1713	90.9464
2011	23.1713	90.9464
2011	23.1713	90.9464
2011	22.3829	91.8076
2011	22.3829	91.8076
2011	22.3829	91.8076
2011	22.3829	91.8076
2011	22.3829	91.8076
2011	22.3494	91.8434
2011	22.3494	91.8434
2011	22.3494	91.8434
2011	22.3494	91.8434
2011	22.3494	91.8434
2011	22.3494	91.8434
2011	22.3494	91.8434
2011	22.3494	91.8434
2011	22.3494	91.8434
2011	22.3854	91.9766
2011	22.3854	91.9766
2011	22.3854	91.9766
2011	22.3854	91.9766
2011	22.3854	91.8526
2011	22.3854	91.8526
2011	22.3683	91.8644
2011	22.3683	91.8644
2011	22.3683	91.8644
2011	22.3683	91.8644
2011	22.3683	91.8644
2011	22.3683	91.8644
2011	22.3683	91.8644
2011	22.3683	91.8644
2011	22.3683	91.8644
2011	22.3683	91.8644
2011	22.3683	91.8644
2011	22.3683	91.8644
2011	22.3683	91.8644
2011	22.3683	91.8644
2011	22.3683	91.8644
2011	22.3683	91.8644
2011	22.3683	91.8644
2011	22.2928	91.7896
2011	22.2928	91.7896
2011	22.2928	91.7896
2011	22.2928	91.7896
2011	22.2928	91.7896
2011	22.3255	91.8149
2011	22.3255	91.8149
2011	22.3255	91.8149
2011	22.3255	91.8149
2011	22.3255	91.8149
2011	22.3418	91.8341
2011	22.3418	91.8341
2011	22.9367	91.6386
2011	22.9367	91.6386
2011	22.9367	91.6386
2011	22.9367	91.6386
2011	22.9367	91.6386
2011	22.9367	91.6386
2011	22.9367	91.6386
2011	22.9367	91.6386
2011	22.9367	91.6386
2011	22.9367	91.6386
2011	22.9367	91.6386
2011	22.9367	91.6386
2011	22.679	91.7887
2011	22.679	91.7887
2011	22.679	91.7887
2011	22.679	91.7887
2011	22.679	91.7887
2011	22.6708	91.7861
2011	22.6708	91.7861
2011	22.6708	91.7861
2011	22.6708	91.7861
2011	22.6708	91.7861
2011	22.6708	91.7861
2011	22.3374	91.7742
2011	22.3374	91.7742
2011	22.5117	91.8511
2011	22.5117	91.8511
2011	22.5117	91.8511
2011	22.5117	91.8511
2011	22.5117	91.8511
2011	22.5117	91.8511
2011	22.5117	91.8511
2011	22.5117	91.8511
2011	22.5117	91.8511
2011	22.5117	91.8511
2011	22.3416	91.8424
2011	22.3416	91.8424
2011	22.3416	91.8424
2011	22.3416	91.8424
2011	22.3416	91.8424
2011	22.3416	91.8424
2011	22.3416	91.8424
2011	22.3416	91.8424
2011	22.3416	91.8424
2011	22.3416	91.8424
2011	22.3416	91.8424
2011	22.3416	91.8424
2011	22.3416	91.8424
2011	22.3416	91.8424
2011	22.3416	91.8424
2011	22.3416	91.8424
2011	22.3416	91.8424
2011	22.3416	91.8424
2011	22.3416	91.8424
2011	22.3416	91.8424
2011	22.3416	91.8424
2011	22.3416	91.8424
2011	22.3416	91.8424
2011	22.3309	91.8379
2011	22.3309	91.8379
2011	22.3633	91.7834
2011	22.3633	91.7834
2011	22.3633	91.7834
2011	22.3633	91.7834
2011	22.3633	91.7834
2011	22.3633	91.7834
2011	22.3633	91.7834
2011	22.3633	91.7834
2011	22.3633	91.7834
2011	22.3633	91.7834
2011	22.3633	91.7834
2011	22.3298	91.8094
2011	22.3298	91.8094
2011	22.3298	91.8094
2011	22.3298	91.8094
2011	22.3298	91.8094
2011	22.3298	91.8094
2011	22.3298	91.8094
2011	22.3298	91.8094
2011	22.3298	91.8094
2011	21.9815	92.0913
2011	21.9815	92.0913
2011	21.9815	92.0913
2011	21.9815	92.0913
2011	21.9815	92.0913
2011	21.9815	92.0913
2011	21.9815	92.0913
2011	21.9815	92.0913
2011	21.9815	92.0913
2011	22.7765	91.4955
2011	22.7765	91.4955
2011	22.7765	91.4955
2011	22.7765	91.4955
2011	22.3476	91.7908
2011	22.3476	91.7908
2011	22.3476	91.7908
2011	22.3476	91.7908
2011	22.3476	91.7908
2011	22.3476	91.7908
2011	22.3762	91.8408
2011	22.3762	91.8408
2011	22.3762	91.8408
2011	22.3762	91.8408
2011	22.3762	91.8408
2011	22.3762	91.8408
2011	22.3762	91.8408
2011	22.2665	91.7891
2011	22.2665	91.7891
2011	22.504	92.1228
2011	22.504	92.1228
2011	22.504	92.1228
2011	22.504	92.1228
2011	22.504	92.1228
2011	22.5325	91.9107
2011	22.5325	91.9107
2011	22.5325	91.9107
2011	22.5325	91.9107
2011	22.5325	91.9107
2011	22.5325	91.9107
2011	22.5325	91.9107
2011	22.5325	91.9107
2011	22.4561	91.8829
2011	22.4561	91.8829
2011	22.4561	91.8829
2011	22.4561	91.8829
2011	22.4561	91.8829
2011	22.4561	91.8829
2011	22.4561	91.8829
2011	22.1434	92.0238
2011	22.1434	92.0238
2011	22.1434	92.0238
2011	22.1434	92.0238
2011	22.1434	92.0238
2011	22.1434	92.0238
2011	22.453	91.7477
2011	22.453	91.7477
2011	22.453	91.7477
2011	22.453	91.7477
2011	22.453	91.7477
2011	22.453	91.7477
2011	22.453	91.7477
2011	22.453	91.7477
2011	22.453	91.7477
2011	22.453	91.7477
2011	22.453	91.7477
2011	22.453	91.7477
2011	22.453	91.7477
2011	22.453	91.7477
2011	22.453	91.7477
2011	23.405	90.9995
2011	23.405	90.9995
2011	23.405	90.9995
2011	23.6482	91.1262
2011	23.6482	91.1262
2011	23.6482	91.1262
2011	23.6482	91.1262
2011	23.6482	91.1262
2011	23.6482	91.1262
2011	23.6482	91.1262
2011	23.6482	91.1262
2011	23.6482	91.1262
2011	23.4776	91.004
2011	23.4776	91.004
2011	23.4776	91.004
2011	23.4009	90.9645
2011	23.4009	90.9645
2011	23.4009	90.9645
2011	23.4009	90.9645
2011	23.4009	90.9645
2011	23.4009	90.9645
2011	23.4009	90.9645
2011	23.4009	90.9645
2011	23.4009	90.9645
2011	23.4009	90.9645
2011	23.4009	90.9645
2011	23.4009	90.9645
2011	23.4009	90.9645
2011	23.4009	90.9645
2011	23.4009	90.9645
2011	23.4009	90.9645
2011	23.4009	90.9645
2011	23.4009	90.9645
2011	23.4009	90.9645
2011	23.4009	90.9645
2011	23.4009	90.9645
2011	23.3153	91.2887
2011	23.3153	91.2887
2011	23.3153	91.2887
2011	23.3153	91.2887
2011	23.3153	91.2887
2011	23.3153	91.2887
2011	23.3153	91.2887
2011	23.3153	91.2887
2011	23.3153	91.2887
2011	23.3153	91.2887
2011	23.3153	91.2887
2011	23.3153	91.2887
2011	23.3153	91.2887
2011	23.3153	91.2887
2011	23.3153	91.2887
2011	23.3153	91.2887
2011	23.3153	91.2887
2011	23.3153	91.2887
2011	23.3153	91.2887
2011	23.3153	91.2887
2011	23.3153	91.2887
2011	23.3153	91.2887
2011	23.3153	91.2887
2011	23.3153	91.2887
2011	23.3153	91.2887
2011	23.3153	91.2887
2011	23.3153	91.2887
2011	23.3153	91.2887
2011	23.3153	91.2887
2011	23.3153	91.2887
2011	23.4177	91.184
2011	23.4177	91.184
2011	23.4177	91.184
2011	23.4177	91.184
2011	23.4177	91.184
2011	23.4177	91.184
2011	23.4177	91.184
2011	23.4177	91.184
2011	23.4177	91.184
2011	23.4177	91.184
2011	23.4177	91.184
2011	23.4177	91.184
2011	23.4177	91.184
2011	23.4177	91.184
2011	23.4177	91.184
2011	23.4177	91.184
2011	23.4177	91.184
2011	23.4177	91.184
2011	23.4177	91.184
2011	23.4177	91.184
2011	23.5113	90.8581
2011	23.5113	90.8581
2011	23.5113	90.8581
2011	23.5113	90.8581
2011	23.5113	90.8581
2011	23.5113	90.8581
2011	23.5113	90.8581
2011	23.5113	90.8581
2011	23.5113	90.8581
2011	23.5113	90.8581
2011	23.5113	90.8581
2011	23.5113	90.8581
2011	23.5113	90.8581
2011	23.5113	90.8581
2011	23.6099	90.9778
2011	23.6099	90.9778
2011	23.5083	91.018
2011	23.5083	91.018
2011	23.5083	91.018
2011	23.5083	91.018
2011	23.5083	91.018
2011	23.5083	91.018
2011	23.5083	91.018
2011	23.5083	91.018
2011	23.5083	91.018
2011	23.5083	91.018
2011	23.5083	91.018
2011	23.7114	90.8207
2011	23.7114	90.8207
2011	23.7114	90.8207
2011	23.7114	90.8207
2011	23.7114	90.8207
2011	23.466	91.203
2011	23.466	91.203
2011	23.466	91.203
2011	23.466	91.203
2011	23.466	91.203
2011	23.466	91.203
2011	23.466	91.203
2011	23.466	91.203
2011	23.466	91.203
2011	23.466	91.203
2011	23.466	91.203
2011	23.466	91.203
2011	23.466	91.203
2011	23.466	91.203
2011	23.2156	91.0699
2011	23.2156	91.0699
2011	23.6382	90.6653
2011	23.6382	90.6653
2011	23.6463	90.9818
2011	23.6463	90.9818
2011	23.6463	90.9818
2011	23.6463	90.9818
2011	23.6463	90.9818
2011	23.1572	91.1781
2011	23.1572	91.1781
2011	23.1572	91.1781
2011	23.1572	91.1781
2011	23.1572	91.1781
2011	23.1572	91.1781
2011	23.1572	91.1781
2011	23.1572	91.1781
2011	23.1572	91.1781
2011	23.1572	91.1781
2011	23.1572	91.1781
2011	23.1572	91.1781
2011	23.1572	91.1781
2011	23.1572	91.1781
2011	23.1572	91.1781
2011	23.1572	91.1781
2011	23.1572	91.1781
2011	23.1572	91.1781
2011	23.1572	91.1781
2011	23.1572	91.1781
2011	23.1572	91.1781
2011	23.1572	91.1781
2011	23.1572	91.1781
2011	23.1572	91.1781
2011	23.1572	91.1781
2011	23.1572	91.1781
2011	23.1019	91.2021
2011	23.1019	91.2021
2011	23.1019	91.2021
2011	23.1019	91.2021
2011	23.1019	91.2021
2011	23.1019	91.2021
2011	21.8282	92.0566
2011	21.8282	92.0566
2011	21.8282	92.0566
2011	21.8282	92.0566
2011	21.8282	92.0566
2011	21.8282	92.0566
2011	21.8282	92.0566
2011	21.8282	92.0566
2011	21.8282	92.0566
2011	21.8282	92.0566
2011	21.8282	92.0566
2011	21.8282	92.0566
2011	21.8282	92.0566
2011	21.8282	92.0566
2011	21.8282	92.0566
2011	21.8282	92.0566
2011	21.8282	92.0566
2011	21.8282	92.0566
2011	21.8282	92.0566
2011	21.8282	92.0566
2011	21.8282	92.0566
2011	21.8282	92.0566
2011	21.8282	92.0566
2011	21.8282	92.0566
2011	21.8282	92.0566
2011	21.8282	92.0566
2011	21.8282	92.0566
2011	21.8282	92.0566
2011	21.8282	92.0566
2011	21.8282	92.0566
2011	21.8282	92.0566
2011	21.8282	92.0566
2011	21.6523	91.9174
2011	21.6523	91.9174
2011	21.6523	91.9174
2011	21.6523	91.9174
2011	21.6523	91.9174
2011	21.6523	91.9174
2011	21.6523	91.9174
2011	21.6523	91.9174
2011	21.6523	91.9174
2011	21.3627	92.0943
2011	21.3627	92.0943
2011	21.3627	92.0943
2011	21.3627	92.0943
2011	21.3627	92.0943
2011	21.3627	92.0943
2011	21.3627	92.0943
2011	21.3627	92.0943
2011	21.3627	92.0943
2011	21.3627	92.0943
2011	21.3627	92.0943
2011	21.1235	92.1615
2011	21.1235	92.1615
2011	21.1235	92.1615
2011	21.1235	92.1615
2011	21.1235	92.1615
2011	21.1235	92.1615
2011	21.1235	92.1615
2011	21.1235	92.1615
2011	21.1235	92.1615
2011	21.1235	92.1615
2011	21.1235	92.1615
2011	23.0565	91.2849
2011	23.0565	91.2849
2011	23.0565	91.2849
2011	23.0565	91.2849
2011	23.1314	91.4903
2011	23.1314	91.4903
2011	23.1314	91.4903
2011	23.1314	91.4903
2011	23.1314	91.4903
2011	23.1314	91.4903
2011	22.8418	91.3923
2011	22.8418	91.3923
2011	22.8418	91.3923
2011	22.8418	91.3923
2011	22.8418	91.3923
2011	22.8418	91.3923
2011	22.8418	91.3923
2011	22.8418	91.3923
2011	22.8418	91.3923
2011	22.8418	91.3923
2011	22.8814	91.3692
2011	22.8814	91.3692
2011	23.1315	91.8664
2011	23.1315	91.8664
2011	23.1315	91.8664
2011	23.1315	91.8664
2011	23.1315	91.8664
2011	23.1315	91.8664
2011	23.1315	91.8664
2011	23.1315	91.8664
2011	22.7538	90.817
2011	22.7538	90.817
2011	22.7538	90.817
2011	22.7538	90.817
2011	22.7538	90.817
2011	22.9569	90.8206
2011	22.9569	90.8206
2011	22.9569	90.8206
2011	22.9569	90.8206
2011	22.9569	90.8206
2011	22.9569	90.8206
2011	22.9569	90.8206
2011	22.9569	90.8206
2011	22.9569	90.8206
2011	22.9569	90.8206
2011	22.9569	90.8206
2011	22.9569	90.8206
2011	22.9569	90.8206
2011	22.9569	90.8206
2011	22.9569	90.8206
2011	22.9569	90.8206
2011	22.9569	90.8206
2011	22.9569	90.8206
2011	22.9569	90.8206
2011	22.9569	90.8206
2011	22.9569	90.8206
2011	22.9569	90.8206
2011	22.9569	90.8206
2011	22.9569	90.8206
2011	22.9569	90.8206
2011	22.9569	90.8206
2011	22.9569	90.8206
2011	22.9569	90.8206
2011	22.9576	90.9602
2011	22.9576	90.9602
2011	23.0111	90.7487
2011	23.0111	90.7487
2011	23.0111	90.7487
2011	23.0111	90.7487
2011	23.0111	90.7487
2011	23.0111	90.7487
2011	23.0111	90.7487
2011	23.0279	90.8819
2011	23.0279	90.8819
2011	23.0279	90.8819
2011	23.0279	90.8819
2011	23.0279	90.8819
2011	23.0279	90.8819
2011	23.0279	90.8819
2011	23.0279	90.8819
2011	23.0279	90.8819
2011	23.0279	90.8819
2011	23.0279	90.8819
2011	23.0279	90.8819
2011	23.0279	90.8819
2011	22.9551	91.0245
2011	22.9551	91.0245
2011	22.9551	91.0245
2011	22.9551	91.0245
2011	22.9551	91.0245
2011	22.9551	91.0245
2011	22.9551	91.0245
2011	22.9551	91.0245
2011	22.9551	91.0245
2011	22.9551	91.0245
2011	22.9551	91.0245
2011	22.9551	91.0245
2011	22.9551	91.0245
2011	22.9551	91.0245
2011	22.9551	91.0245
2011	22.9551	91.0245
2011	22.9551	91.0245
2011	22.9551	91.0245
2011	22.9551	91.0245
2011	22.9551	91.0245
2011	22.9551	91.0245
2011	22.9551	91.0245
2011	22.9551	91.0245
2011	22.9551	91.0245
2011	22.9551	91.0245
2011	22.9551	91.0245
2011	23.0805	90.9625
2011	23.0805	90.9625
2011	23.0805	90.9625
2011	23.0805	90.9625
2011	23.0805	90.9625
2011	23.0805	90.9625
2011	23.0805	90.9625
2011	23.0805	90.9625
2011	23.0805	90.9625
2011	22.8708	91.2394
2011	22.8708	91.2394
2011	22.8708	91.2394
2011	22.8708	91.2394
2011	22.8708	91.2394
2011	22.8708	91.2394
2011	22.8708	91.2394
2011	22.8708	91.2394
2011	22.8708	91.2394
2011	22.2672	91.1572
2011	22.2672	91.1572
2011	22.2672	91.1572
2011	22.2672	91.1572
2011	22.2672	91.1572
2011	22.2672	91.1572
2011	22.2672	91.1572
2011	22.0328	91.0035
2011	22.0328	91.0035
2011	22.0328	91.0035
2011	22.0328	91.0035
2011	22.0328	91.0035
2011	22.0328	91.0035
2011	22.9841	91.0959
2011	22.9841	91.0959
2011	22.9841	91.0959
2011	22.9841	91.0959
2011	22.9841	91.0959
2011	22.9841	91.0959
2011	22.9841	91.0959
2011	22.9841	91.0959
2011	22.9841	91.0959
2011	22.9841	91.0959
2011	22.9841	91.0959
2011	22.9841	91.0959
2011	22.9841	91.0959
2011	22.9841	91.0959
2011	22.9841	91.0959
2011	22.9841	91.0959
2011	22.9841	91.0959
2011	22.7541	90.9831
2011	22.7541	90.9831
2011	22.7541	90.9831
2011	22.7541	90.9831
2011	22.7541	90.9831
2011	22.7541	90.9831
2011	22.7541	90.9831
2011	22.7541	90.9831
2011	22.7541	90.9831
2011	22.7541	90.9831
2011	22.7541	90.9831
2011	22.7541	90.9831
2011	22.7541	90.9831
2011	22.7541	90.9831
2011	22.8661	91.1097
2011	22.8661	91.1097
2011	22.8661	91.1097
2011	22.8661	91.1097
2011	22.8661	91.1097
2011	22.8661	91.1097
2011	22.8661	91.1097
2011	22.8661	91.1097
2011	22.8661	91.1097
2011	22.8661	91.1097
2011	22.8661	91.1097
2011	22.8661	91.1097
2011	22.8661	91.1097
2011	22.8661	91.1097
2011	22.8784	91.0774
2011	22.8784	91.0774
2011	22.8784	91.0774
2011	22.8784	91.0774
2011	22.8784	91.0774
2011	22.8784	91.0774
2011	22.8784	91.0774
2011	22.8784	91.0774
2011	22.8784	91.0774
2011	22.8784	91.0774
2011	22.8784	91.0774
2011	22.8784	91.0774
2011	22.8784	91.0774
2011	22.8784	91.0774
2011	22.8784	91.0774
2011	23.77	90.3568
2011	23.77	90.3568
2011	23.77	90.3568
2011	23.77	90.3568
2011	23.77	90.3568
2011	23.77	90.3568
2011	23.77	90.3568
2011	23.77	90.3568
2011	23.77	90.3568
2011	23.77	90.3568
2011	23.9416	90.266
2011	23.9416	90.266
2011	23.9416	90.266
2011	23.9416	90.266
2011	23.7821	90.4228
2011	23.7821	90.4228
2011	23.7821	90.4228
2011	23.7821	90.4228
2011	23.7821	90.4228
2011	23.7821	90.4228
2011	23.7821	90.4228
2011	23.7821	90.4228
2011	23.7821	90.4228
2011	23.7821	90.4228
2011	23.7821	90.4228
2011	23.7821	90.4228
2011	23.7821	90.4228
2011	23.7076	90.4094
2011	23.7076	90.4094
2011	23.7076	90.4094
2011	23.7076	90.4094
2011	23.7076	90.4094
2011	23.7076	90.4094
2011	23.7076	90.4094
2011	23.7076	90.4094
2011	23.7076	90.4094
2011	23.7076	90.4094
2011	23.7076	90.4094
2011	23.7076	90.4094
2011	23.7076	90.4094
2011	23.7076	90.4094
2011	23.7076	90.4094
2011	23.7076	90.4094
2011	23.7076	90.4094
2011	23.7076	90.4094
2011	23.7076	90.4094
2011	23.7986	90.3483
2011	23.7986	90.3483
2011	23.7986	90.3483
2011	23.7986	90.3483
2011	23.7986	90.3483
2011	23.7986	90.3483
2011	23.7986	90.3483
2011	23.7986	90.3483
2011	23.7986	90.3483
2011	23.7986	90.3483
2011	23.7986	90.3483
2011	23.7986	90.3483
2011	23.7986	90.3483
2011	23.7986	90.3483
2011	23.7986	90.3483
2011	23.7986	90.3483
2011	23.7986	90.3483
2011	23.7088	90.4766
2011	23.7088	90.4766
2011	23.7088	90.4766
2011	23.7088	90.4766
2011	23.7088	90.4766
2011	23.7088	90.4766
2011	23.7088	90.4766
2011	23.7088	90.4766
2011	23.7088	90.4766
2011	23.7088	90.4766
2011	23.7088	90.4766
2011	23.7088	90.4766
2011	23.7088	90.4766
2011	23.7088	90.4766
2011	23.7088	90.4766
2011	23.7088	90.4766
2011	23.7088	90.4766
2011	23.8515	90.165
2011	23.8515	90.165
2011	23.8515	90.165
2011	23.7457	90.3811
2011	23.7457	90.3811
2011	23.7457	90.3811
2011	23.6992	90.4558
2011	23.6992	90.4558
2011	23.6992	90.4558
2011	23.6992	90.4558
2011	23.6992	90.4558
2011	23.6992	90.4558
2011	23.6992	90.4558
2011	23.6992	90.4558
2011	23.6992	90.4558
2011	23.6992	90.4558
2011	23.6992	90.4558
2011	23.6992	90.4558
2011	23.6992	90.4558
2011	23.6992	90.4558
2011	23.6992	90.4558
2011	23.6992	90.4558
2011	23.6992	90.4558
2011	23.6992	90.4558
2011	23.6992	90.4558
2011	23.6992	90.4558
2011	23.6992	90.4558
2011	23.6992	90.4558
2011	23.6992	90.4558
2011	23.6992	90.4558
2011	23.6992	90.4558
2011	23.7163	90.4303
2011	23.7163	90.4303
2011	23.7163	90.4303
2011	23.7163	90.4303
2011	23.7163	90.4303
2011	23.7163	90.4303
2011	23.7163	90.4303
2011	23.7163	90.4303
2011	23.7163	90.4303
2011	23.7163	90.4303
2011	23.7163	90.4303
2011	23.7163	90.4303
2011	23.7163	90.4303
2011	23.7163	90.4303
2011	23.7163	90.4303
2011	23.7163	90.4303
2011	23.7163	90.4303
2011	23.7163	90.4303
2011	23.7912	90.3886
2011	23.7912	90.3886
2011	23.7912	90.3886
2011	23.7912	90.3886
2011	23.7912	90.3886
2011	23.7912	90.3886
2011	23.7912	90.3886
2011	23.7912	90.3886
2011	23.7912	90.3886
2011	23.6893	90.4482
2011	23.6893	90.4482
2011	23.6893	90.4482
2011	23.6893	90.4482
2011	23.6893	90.4482
2011	23.6893	90.4482
2011	23.6893	90.4482
2011	23.6893	90.4482
2011	23.6893	90.4482
2011	23.6893	90.4482
2011	23.6893	90.4482
2011	23.6893	90.4482
2011	23.7566	90.4379
2011	23.7566	90.4379
2011	23.7566	90.4379
2011	23.7566	90.4379
2011	23.7566	90.4379
2011	23.6965	90.4155
2011	23.6965	90.4155
2011	23.6965	90.4155
2011	23.7231	90.3756
2011	23.7231	90.3756
2011	23.7231	90.3756
2011	23.7231	90.3756
2011	23.7231	90.3756
2011	23.7231	90.3756
2011	23.7231	90.3756
2011	23.7231	90.3756
2011	23.7231	90.3756
2011	23.7231	90.3756
2011	23.7231	90.3756
2011	23.7231	90.3756
2011	23.7231	90.3756
2011	23.7231	90.3756
2011	23.7098	90.3849
2011	23.7098	90.3849
2011	23.7098	90.3849
2011	23.7098	90.3849
2011	23.7891	90.3582
2011	23.7891	90.3582
2011	23.7891	90.3582
2011	23.7891	90.3582
2011	23.7891	90.3582
2011	23.7891	90.3582
2011	23.7891	90.3582
2011	23.7891	90.3582
2011	23.7891	90.3582
2011	23.7891	90.3582
2011	23.7766	90.3622
2011	23.7766	90.3622
2011	23.7766	90.3622
2011	23.7766	90.3622
2011	23.7766	90.3622
2011	23.7766	90.3622
2011	23.7766	90.3622
2011	23.7766	90.3622
2011	23.7766	90.3622
2011	23.7766	90.3622
2011	23.7766	90.3622
2011	23.7766	90.3622
2011	23.7097	90.4177
2011	23.7097	90.4177
2011	23.6756	90.224
2011	23.6756	90.224
2011	23.6756	90.224
2011	23.6756	90.224
2011	23.8308	90.378
2011	23.8308	90.378
2011	23.8308	90.378
2011	23.8308	90.378
2011	23.8308	90.378
2011	23.8308	90.378
2011	23.8308	90.378
2011	23.8097	90.3543
2011	23.8097	90.3543
2011	23.7454	90.4134
2011	23.7454	90.4134
2011	23.7454	90.4134
2011	23.7454	90.4134
2011	23.7454	90.4134
2011	23.7454	90.4134
2011	23.7454	90.4134
2011	23.7454	90.4134
2011	23.7454	90.4134
2011	23.7454	90.4134
2011	23.7454	90.4134
2011	23.7572	90.4297
2011	23.7572	90.4297
2011	23.732	90.4376
2011	23.732	90.4376
2011	23.732	90.4376
2011	23.732	90.4376
2011	23.732	90.4376
2011	23.732	90.4376
2011	23.732	90.4376
2011	23.732	90.4376
2011	23.732	90.4376
2011	23.732	90.4376
2011	23.732	90.4376
2011	23.732	90.4376
2011	23.732	90.4376
2011	23.732	90.4376
2011	23.732	90.4376
2011	23.7419	90.4446
2011	23.7419	90.4446
2011	23.7419	90.4446
2011	23.7419	90.4446
2011	23.7419	90.4446
2011	23.7419	90.4446
2011	23.7419	90.4446
2011	23.7419	90.4446
2011	23.7419	90.4446
2011	23.7419	90.4446
2011	23.7419	90.4446
2011	23.761	90.2895
2011	23.761	90.2895
2011	23.7277	90.3799
2011	23.7277	90.3799
2011	23.7277	90.3799
2011	23.7277	90.3799
2011	23.779	90.4071
2011	23.779	90.4071
2011	23.779	90.4071
2011	23.779	90.4071
2011	23.779	90.4071
2011	23.779	90.4071
2011	23.779	90.4071
2011	23.779	90.4071
2011	23.779	90.4071
2011	23.779	90.4071
2011	23.779	90.4071
2011	23.779	90.4071
2011	23.779	90.4071
2011	23.8584	90.3876
2011	23.8584	90.3876
2011	23.8584	90.3876
2011	23.8654	90.4225
2011	23.8654	90.4225
2011	23.8654	90.4225
2011	23.8654	90.4225
2011	23.8654	90.4225
2011	23.8654	90.4225
2011	23.8654	90.4225
2011	23.8654	90.4225
2011	23.8654	90.4225
2011	23.8654	90.4225
2011	23.8654	90.4225
2011	23.8654	90.4225
2011	23.8654	90.4225
2011	23.8654	90.4225
2011	23.8654	90.4225
2011	23.8654	90.4225
2011	23.8654	90.4225
2011	23.8654	90.4225
2011	23.4779	89.6297
2011	23.4779	89.6297
2011	23.4779	89.6297
2011	23.4779	89.6297
2011	23.4779	89.6297
2011	23.4779	89.6297
2011	23.4779	89.6297
2011	23.4779	89.6297
2011	23.4779	89.6297
2011	23.4779	89.6297
2011	23.5943	89.7748
2011	23.5943	89.7748
2011	23.5943	89.7748
2011	23.5943	89.7748
2011	23.5943	89.7748
2011	23.5943	89.7748
2011	23.5943	89.7748
2011	23.5943	89.7748
2011	23.5943	89.7748
2011	23.5943	89.7748
2011	23.5943	89.7748
2011	23.5943	89.7748
2011	23.5943	89.7748
2011	23.4808	90.0736
2011	23.4808	90.0736
2011	23.4808	90.0736
2011	23.4808	90.0736
2011	23.4808	90.0736
2011	23.4808	90.0736
2011	23.9014	90.3568
2011	23.9014	90.3568
2011	23.9014	90.3568
2011	23.9014	90.3568
2011	23.9014	90.3568
2011	23.9014	90.3568
2011	23.9209	90.4101
2011	23.9209	90.4101
2011	23.9209	90.4101
2011	23.9209	90.4101
2011	23.9209	90.4101
2011	23.9209	90.4101
2011	23.9209	90.4101
2011	24.0086	90.2642
2011	24.0086	90.2642
2011	24.0086	90.2642
2011	24.0086	90.2642
2011	24.0086	90.2642
2011	24.0086	90.2642
2011	24.0086	90.2642
2011	24.0086	90.2642
2011	24.0086	90.2642
2011	24.0086	90.2642
2011	24.0086	90.2642
2011	24.0086	90.2642
2011	24.0086	90.2642
2011	24.0086	90.2642
2011	24.0491	90.2308
2011	24.0491	90.2308
2011	24.0491	90.2308
2011	24.0491	90.2308
2011	24.0491	90.2308
2011	24.0491	90.2308
2011	24.0491	90.2308
2011	24.0491	90.2308
2011	24.0599	90.1951
2011	24.0599	90.1951
2011	24.0599	90.1951
2011	24.0599	90.1951
2011	24.0599	90.1951
2011	24.0599	90.1951
2011	24.1108	90.6689
2011	24.1108	90.6689
2011	24.1108	90.6689
2011	24.1108	90.6689
2011	24.1108	90.6689
2011	24.1108	90.6689
2011	24.1108	90.6689
2011	24.1108	90.6689
2011	24.1108	90.6689
2011	24.1108	90.6689
2011	24.2379	90.4218
2011	24.2379	90.4218
2011	24.2379	90.4218
2011	24.2379	90.4218
2011	24.2379	90.4218
2011	24.2379	90.4218
2011	24.2379	90.4218
2011	23.2007	89.7591
2011	23.2007	89.7591
2011	23.2007	89.7591
2011	23.2007	89.7591
2011	23.2007	89.7591
2011	23.2007	89.7591
2011	23.2457	89.9998
2011	23.2457	89.9998
2011	23.2457	89.9998
2011	23.2457	89.9998
2011	23.2457	89.9998
2011	23.2457	89.9998
2011	25.1608	89.7619
2011	25.1608	89.7619
2011	25.1608	89.7619
2011	25.1608	89.7619
2011	25.1608	89.7619
2011	25.1608	89.7619
2011	25.1608	89.7619
2011	25.1608	89.7619
2011	25.1608	89.7619
2011	25.1608	89.7619
2011	25.1608	89.7619
2011	25.1608	89.7619
2011	24.8682	90.1743
2011	24.8682	90.1743
2011	24.8682	90.1743
2011	24.8682	90.1743
2011	24.8311	89.7765
2011	24.8311	89.7765
2011	24.8311	89.7765
2011	24.8311	89.7765
2011	25.013	89.7634
2011	25.013	89.7634
2011	25.013	89.7634
2011	25.013	89.7634
2011	25.013	89.7634
2011	25.013	89.7634
2011	25.013	89.7634
2011	24.2541	91.094
2011	24.2541	91.094
2011	24.2541	91.094
2011	24.2541	91.094
2011	24.0514	90.9807
2011	24.0514	90.9807
2011	24.4941	90.5858
2011	24.4941	90.5858
2011	24.4941	90.5858
2011	24.4941	90.5858
2011	24.4941	90.5858
2011	24.4941	90.5858
2011	24.4941	90.5858
2011	24.4941	90.5858
2011	24.4941	90.5858
2011	24.4941	90.5858
2011	24.4941	90.5858
2011	24.4941	90.5858
2011	24.4941	90.5858
2011	24.4393	90.8923
2011	24.4393	90.8923
2011	24.4393	90.8923
2011	24.4393	90.8923
2011	24.4393	90.8923
2011	24.4393	90.8923
2011	24.4393	90.8923
2011	24.4393	90.8923
2011	24.4393	90.8923
2011	24.4393	90.8923
2011	24.4393	90.8923
2011	24.4393	90.8923
2011	24.4393	90.8923
2011	24.4393	90.8923
2011	24.4393	90.8923
2011	24.4393	90.8923
2011	24.4393	90.8923
2011	24.3769	90.9756
2011	24.3769	90.9756
2011	24.3769	90.9756
2011	24.3769	90.9756
2011	23.1087	90.1595
2011	23.1087	90.1595
2011	23.1087	90.1595
2011	23.1087	90.1595
2011	23.1087	90.1595
2011	23.1087	90.1595
2011	23.1087	90.1595
2011	23.1663	90.1983
2011	23.1663	90.1983
2011	23.1663	90.1983
2011	23.1663	90.1983
2011	23.1663	90.1983
2011	23.1663	90.1983
2011	23.1663	90.1983
2011	23.3156	90.1139
2011	23.3156	90.1139
2011	23.7477	89.8782
2011	23.7477	89.8782
2011	23.8359	89.8695
2011	23.8359	89.8695
2011	23.8359	89.8695
2011	23.8359	89.8695
2011	23.8359	89.8695
2011	23.5203	90.6915
2011	23.5203	90.6915
2011	23.5203	90.6915
2011	23.5203	90.6915
2011	23.5203	90.6915
2011	23.5203	90.6915
2011	23.5203	90.6915
2011	23.5203	90.6915
2011	23.5203	90.6915
2011	23.5203	90.6915
2011	23.5203	90.6915
2011	23.5203	90.6915
2011	23.6165	90.3334
2011	23.6165	90.3334
2011	23.5226	90.4256
2011	23.5226	90.4256
2011	23.5226	90.4256
2011	23.5226	90.4256
2011	23.5226	90.4256
2011	23.5226	90.4256
2011	23.5226	90.4256
2011	23.5226	90.4256
2011	23.5226	90.4256
2011	23.5226	90.4256
2011	23.5226	90.4256
2011	23.5226	90.4256
2011	23.5226	90.4256
2011	23.5226	90.4256
2011	23.5226	90.4256
2011	23.5226	90.4256
2011	23.5226	90.4256
2011	23.5226	90.4256
2011	23.5226	90.4256
2011	24.4048	90.3935
2011	24.4048	90.3935
2011	24.4048	90.3935
2011	24.4048	90.3935
2011	24.4048	90.3935
2011	24.4048	90.3935
2011	24.4048	90.3935
2011	24.4048	90.3935
2011	24.4048	90.3935
2011	24.4048	90.3935
2011	24.4048	90.3935
2011	24.4048	90.3935
2011	24.4048	90.3935
2011	24.4048	90.3935
2011	24.4833	90.291
2011	24.4833	90.291
2011	24.4833	90.291
2011	24.4833	90.291
2011	24.4833	90.291
2011	24.6242	90.2035
2011	24.6242	90.2035
2011	24.6242	90.2035
2011	24.6242	90.2035
2011	24.6242	90.2035
2011	24.6242	90.2035
2011	24.6242	90.2035
2011	24.6242	90.2035
2011	24.5293	90.4621
2011	24.5293	90.4621
2011	24.5293	90.4621
2011	24.5293	90.4621
2011	24.5293	90.4621
2011	24.5293	90.4621
2011	24.5293	90.4621
2011	24.5293	90.4621
2011	25.0373	90.4636
2011	25.0373	90.4636
2011	25.0373	90.4636
2011	25.0373	90.4636
2011	25.0373	90.4636
2011	25.0373	90.4636
2011	25.0373	90.4636
2011	25.0373	90.4636
2011	25.0373	90.4636
2011	24.647	90.5466
2011	24.647	90.5466
2011	24.647	90.5466
2011	24.647	90.5466
2011	24.647	90.5466
2011	24.647	90.5466
2011	24.647	90.5466
2011	24.647	90.5466
2011	24.647	90.5466
2011	24.7184	90.4428
2011	24.7184	90.4428
2011	24.7184	90.4428
2011	24.8647	90.3237
2011	24.8647	90.3237
2011	24.8647	90.3237
2011	24.8647	90.3237
2011	24.5245	90.5363
2011	24.5245	90.5363
2011	25.0073	90.4919
2011	25.0073	90.4919
2011	25.0073	90.4919
2011	25.0073	90.4919
2011	25.0073	90.4919
2011	23.7864	90.6569
2011	23.7864	90.6569
2011	23.7864	90.6569
2011	23.7864	90.6569
2011	23.7864	90.6569
2011	23.7864	90.6569
2011	23.7864	90.6569
2011	23.7864	90.6569
2011	23.7355	90.5491
2011	23.7355	90.5491
2011	23.7355	90.5491
2011	23.7355	90.5491
2011	23.7355	90.5491
2011	23.7355	90.5491
2011	23.7355	90.5491
2011	23.7355	90.5491
2011	23.7355	90.5491
2011	23.7355	90.5491
2011	23.7355	90.5491
2011	23.7355	90.5491
2011	23.6334	90.5237
2011	23.6334	90.5237
2011	23.6334	90.5237
2011	23.6334	90.5237
2011	23.6334	90.5237
2011	23.6334	90.5237
2011	23.6334	90.5237
2011	23.6334	90.5237
2011	23.6232	90.4998
2011	23.6232	90.4998
2011	23.6232	90.4998
2011	23.6232	90.4998
2011	23.6232	90.4998
2011	23.6232	90.4998
2011	23.6232	90.4998
2011	23.6232	90.4998
2011	23.6232	90.4998
2011	23.6232	90.4998
2011	23.6232	90.4998
2011	23.6232	90.4998
2011	23.6232	90.4998
2011	23.6232	90.4998
2011	23.6232	90.4998
2011	23.6232	90.4998
2011	23.6232	90.4998
2011	23.6232	90.4998
2011	23.6232	90.4998
2011	23.6232	90.4998
2011	23.6232	90.4998
2011	23.6535	90.4856
2011	23.6535	90.4856
2011	23.6535	90.4856
2011	23.6535	90.4856
2011	23.6535	90.4856
2011	23.6535	90.4856
2011	23.6535	90.4856
2011	23.6535	90.4856
2011	23.6703	90.4577
2011	23.6703	90.4577
2011	23.6703	90.4577
2011	23.6703	90.4577
2011	23.6703	90.4577
2011	23.6703	90.4577
2011	23.9221	90.7186
2011	23.9221	90.7186
2011	23.9221	90.7186
2011	23.9221	90.7186
2011	23.9221	90.7186
2011	23.9221	90.7186
2011	23.9221	90.7186
2011	23.9221	90.7186
2011	23.9221	90.7186
2011	23.9221	90.7186
2011	23.9134	90.7793
2011	23.9134	90.7793
2011	23.9134	90.7793
2011	23.9134	90.7793
2011	23.9134	90.7793
2011	23.9134	90.7793
2011	23.9134	90.7793
2011	24.0532	90.7511
2011	24.0532	90.7511
2011	24.0532	90.7511
2011	24.0532	90.7511
2011	24.0532	90.7511
2011	24.0532	90.7511
2011	25.0924	90.6833
2011	25.0924	90.6833
2011	25.0924	90.6833
2011	25.0924	90.6833
2011	25.0924	90.6833
2011	25.0924	90.6833
2011	25.0924	90.6833
2011	25.0924	90.6833
2011	25.0924	90.6833
2011	25.0924	90.6833
2011	25.0924	90.6833
2011	25.0924	90.6833
2011	25.0924	90.6833
2011	25.0924	90.6833
2011	25.0924	90.6833
2011	25.0924	90.6833
2011	25.0924	90.6833
2011	25.0924	90.6833
2011	25.0924	90.6833
2011	25.0924	90.6833
2011	25.0924	90.6833
2011	25.0924	90.6833
2011	25.0924	90.6833
2011	25.0924	90.6833
2011	24.8817	91.0388
2011	24.8817	91.0388
2011	24.8817	91.0388
2011	25.1087	90.8926
2011	25.1087	90.8926
2011	25.1087	90.8926
2011	25.1087	90.8926
2011	25.1087	90.8926
2011	25.1087	90.8926
2011	25.1087	90.8926
2011	25.1087	90.8926
2011	25.1087	90.8926
2011	25.1087	90.8926
2011	25.1087	90.8926
2011	25.1087	90.8926
2011	25.1087	90.8926
2011	25.1087	90.8926
2011	25.1087	90.8926
2011	25.1087	90.8926
2011	25.1087	90.8926
2011	25.1087	90.8926
2011	25.1087	90.8926
2011	24.8902	90.7444
2011	24.8902	90.7444
2011	24.8902	90.7444
2011	24.8902	90.7444
2011	24.8902	90.7444
2011	24.8902	90.7444
2011	24.8902	90.7444
2011	24.8902	90.7444
2011	24.8902	90.7444
2011	24.8902	90.7444
2011	24.8902	90.7444
2011	24.8902	90.7444
2011	24.8902	90.7444
2011	24.8902	90.7444
2011	24.8902	90.7444
2011	24.8902	90.7444
2011	24.8902	90.7444
2011	24.8902	90.7444
2011	24.8902	90.7444
2011	24.8902	90.7444
2011	24.8902	90.7444
2011	25.0129	90.5893
2011	25.0129	90.5893
2011	25.0129	90.5893
2011	25.0129	90.5893
2011	23.8608	89.3635
2011	23.8608	89.3635
2011	23.8608	89.3635
2011	23.8608	89.3635
2011	23.7446	89.664
2011	23.7446	89.664
2011	23.7446	89.664
2011	23.7446	89.664
2011	23.7446	89.664
2011	23.7446	89.664
2011	23.7446	89.664
2011	23.1391	90.4434
2011	23.1391	90.4434
2011	23.1391	90.4434
2011	23.1391	90.4434
2011	23.1391	90.4434
2011	23.1391	90.4434
2011	23.1391	90.4434
2011	23.1391	90.4434
2011	23.1391	90.4434
2011	23.1391	90.4434
2011	23.1391	90.4434
2011	23.1391	90.4434
2011	23.1391	90.4434
2011	23.1391	90.4434
2011	23.1462	90.356
2011	23.1462	90.356
2011	23.1462	90.356
2011	23.1462	90.356
2011	23.1462	90.356
2011	23.1462	90.356
2011	23.1462	90.356
2011	23.1462	90.356
2011	23.1462	90.356
2011	23.1462	90.356
2011	23.1462	90.356
2011	23.1462	90.356
2011	23.1462	90.356
2011	23.1462	90.356
2011	23.1462	90.356
2011	23.1462	90.356
2011	23.1462	90.356
2011	23.1462	90.356
2011	23.1462	90.356
2011	23.1462	90.356
2011	23.1462	90.356
2011	23.1462	90.356
2011	23.1462	90.356
2011	23.1462	90.356
2011	23.1462	90.356
2011	24.9992	90.1188
2011	24.9992	90.1188
2011	24.9992	90.1188
2011	24.9992	90.1188
2011	24.9992	90.1188
2011	24.9992	90.1188
2011	24.9992	90.1188
2011	25.0028	90.0114
2011	25.0028	90.0114
2011	25.0028	90.0114
2011	25.0028	90.0114
2011	25.0028	90.0114
2011	25.0028	90.0114
2011	25.0028	90.0114
2011	25.0028	90.0114
2011	25.0028	90.0114
2011	25.0028	90.0114
2011	25.0028	90.0114
2011	25.0028	90.0114
2011	25.0028	90.0114
2011	25.0028	90.0114
2011	25.0028	90.0114
2011	25.0028	90.0114
2011	25.0028	90.0114
2011	25.0028	90.0114
2011	25.0028	90.0114
2011	25.0028	90.0114
2011	25.0028	90.0114
2011	24.9399	90.0327
2011	24.9399	90.0327
2011	24.9399	90.0327
2011	24.9399	90.0327
2011	25.1223	89.9501
2011	25.1223	89.9501
2011	25.1223	89.9501
2011	25.1223	89.9501
2011	25.1223	89.9501
2011	25.1223	89.9501
2011	25.1223	89.9501
2011	25.1223	89.9501
2011	25.1223	89.9501
2011	25.1223	89.9501
2011	25.1223	89.9501
2011	25.1223	89.9501
2011	25.1223	89.9501
[truncated: 261,890+ more rows]

## Sheet: Figure 2
Group	Name	odds ratios	95% confidence low	95% confidence high
	All cases	1.08	1.04	1.11
	Miscarriage	1.05	1	1.1
	Stillbirth	1.08	1.01	1.15
Maternal age	<21	1.12	1.02	1.24
Maternal age	21-25	1.11	0.98	1.26
Maternal age	25-35	1.02	0.95	1.09
Maternal age	>35	1.17	1.07	1.28
Gestation month	<4	1	0.93	1.08
Gestation month	4-7	1.07	1.02	1.15
Gestation month	>7	1.05	1.01	1.15
Pre-conception	0-3	1.05	1.02	1.08
Pre-conception	3-6	1.03	1.01	1.06
Pre-conception	6-9	1.03	0.85	1.21

## Sheet: Figure 3
Group	Name	odds ratios	95% confidence low	95% confidence high
Wealth	Richest	1.02	0.92	1.12
Wealth	Richer	1.04	0.955	1.127
Wealth	Middle	1.06	0.97	1.159
Wealth	Poorer	1.1	1.01	1.2
Wealth	Poorest	1.12	1.01	1.23
Education	Higher	0.98	0.85	1.13
Education	Secondary	1.04	0.97	1.11
Education	Primary or no education	1.11	1.04	1.2
Water source	Piped/Tap	1.04	0.98	1.11
Water source	Intermediate	1.02	0.96	1.08
Water source	Surface water	1.23	1.09	1.38
Floor material	Finished	1.06	0.97	1.15
Floor material	Rudimentary	1.18	1.03	1.36
Floor material	Natural	1.05	0.99	1.12
Exposure times	≥2 times	1.78	1.69	1.88
Exposure times	1 time	1.02	0.98	1.06
Exposure duration	≥16	2	1.83	2.18
Exposure duration	<16	1.02	0.76	1.3

## Sheet: Figure 4
Country_name	Region	estimated results	95% confidence intervals low	95% confidence intervals high
Dominican Republic	Central American and Caribbean	58.7761	29.3881	80.8172
Guatemala	Central American and Caribbean	34.1377	17.0689	46.9394
Haiti	Central American and Caribbean	40.0842	20.0421	55.1158
Honduras	Central American and Caribbean	33.7911	16.8955	46.4628
Liberia	North Africa	4.60015	2.30008	6.32521
Bolivia	South America	18.3926	9.19632	25.2899
Colombia	South America	48.0222	24.0111	66.0306
Peru	South America	25.4712	12.7356	35.0229
Bangladesh	South Asia	18.2273	9.11366	25.0626
India	South Asia	15.612	7.80601	21.4665
Pakistan	South Asia	18.4802	9.24009	25.4103
Senegal	Southern Africa	7.82251	3.91126	10.756
Swaziland	Southern Africa	35.0542	17.5271	48.1996
Benin	Sub-Saharan Africa	9.41045	4.70522	12.9394
Burkina Faso	Sub-Saharan Africa	9.44712	4.72356	12.9898
Cameroon	Sub-Saharan Africa	4.87322	2.43661	6.70067
Ethiopia	Sub-Saharan Africa	2.83262	1.41631	3.89486
Ghana	Sub-Saharan Africa	20.5931	10.2965	28.3155
Guinea	Sub-Saharan Africa	1.38472	0.692361	1.90399
Kenya	Sub-Saharan Africa	21.9367	10.9683	30.1629
Lesotho	Sub-Saharan Africa	33.294	16.647	45.7793
Malawi	Sub-Saharan Africa	28.6699	14.3349	39.4211
Mali	Sub-Saharan Africa	2.67323	1.33661	3.67569
Morocco	Sub-Saharan Africa	5.89847	2.94923	8.11039
Namibia	Sub-Saharan Africa	7.41704	3.70852	10.1984
Nigeria	Sub-Saharan Africa	17.8303	8.91516	24.5167
Rwanda	Sub-Saharan Africa	51.9825	25.9912	71.4759
Sierra Leone	Sub-Saharan Africa	2.72402	1.36201	3.74553
Togo	Sub-Saharan Africa	10.7161	5.35806	14.7347
Uganda	Sub-Saharan Africa	18.5342	9.26709	25.4845
Zambia	Sub-Saharan Africa	5.23516	2.61758	7.19834
Zimbabwe	Sub-Saharan Africa	20.7712	10.3856	28.5604
Jordan	West Asia	2.42083	1.21042	3.32865

## Sheet: Figure 5
year	estimated results	95% confidence intervals low	95% confidence intervals high
2010	16.416	8.208	22.572
2011	10.9369	5.46847	15.0383
2012	5.89328	2.94664	8.10327
2013	14.5581	7.27904	20.0174
2014	11.4663	5.73313	15.7661
2015	17.8411	8.92052	24.5314
2016	12.6035	6.30176	17.3299
2017	19.1983	9.59917	26.3977
2018	15.4016	7.70078	21.1771
2019	20.9941	10.4971	28.867
2020	27.7988	13.8994	38.2234

## Sheet: Table 1
	Total (n=35,181)	Pregnancy loss (n=69,480)	Successful delivery (n=194,409)
Region
Central American and Caribbean	3335	6592	17468
South America	4206	8747	21990
North Africa	235	679	2642
Sub-Saharan Africa	9212	19282	67670
Southern Africa	864	2615	9863
South Asia	16653	30130	69984
West Asia	676	1435	4792
Wealth
Poorest	6991	13489	46503
Poorer	7501	14809	45255
Middle	7280	14689	40201
Richer	6874	13711	34379
Richest	6535	12782	28071
Education
Primary or on education	18332	35235	124125
Secondary	13273	26789	56858
Higher	3576	7456	13426
Location
Rural	21003	40978	123666
Urban	14178	28502	70743
Water Source
Surface water	14363	26631	67308
Intermediate	14170	28838	86714
Piped/Tap	3230	6458	22333
Other	3246	6949	16423
Unknown	9	13	22
Floor Material
Natural	13141	26816	86271
Rudimentary	2759	4620	11514
Finished	19199	37850	95790
Unknown	75	167	738
Mother's age at birth	24	26	23
	(20, 29)	(22,32)	(20, 27)
Other environmental condition*
Average temperature during pregnancy (°C)	25.74	25.38	25.85
	(22.04, 28.47)	(21.55, 28.24)	(22.21, 28.55)
Average cumulative precipitation during pregnancy (units: m)**	114.7	93.16	122.8
	(20.23, 396.89)	(18.19, 369.68)	(21.04, 405.82)

## Sheet: Figure s1
database	types	odds ratios	95% confidence low	95% confidence high
DFO	All cases	1.08	1.04	1.11
GFD	All cases	1.096	1.03	1.169
DFO	Miscarriage	1.05	1	1.1
GFD	Miscarriage	1.06	1.02	1.11
DFO	Stillbirth	1.08	1.01	1.15
GFD	Stillbirth	1.11	1.05	1.17

## Sheet: Figure s2
types	odds ratios	95% confidence low	95% confidence high
Non	1.057	1.019	1.097
Maternal age	1.03	1	1.06
Year	1.057	1.019	1.097
Month	1.057	1.019	1.096
Temperature	1.052	1.015	1.092
Precpitation	1.049	1.012	1.088
Miscarriage history	1.042	1.02	1.07

## Sheet: Figure s3
region	odds ratios	95% confidence low	95% confidence high
Central American and Caribbean	1.069	0.99438	1.14362
South America	1.012	0.9756	1.0484
Sub-Saharan Africa	1.094	0.9904	1.1976
Southern Africa	1.05	0.994	1.106
South Asia	1.102	1.0194	1.1846
West Asia	1.002	0.596	1.408

## Sheet: Figure s4
region	odds ratios	95% confidence low	95% confidence high
Total	1.08	1.04	1.11
Restricted	1.12	1.01	1.23

[truncated: 3 more sheets: Table s1, Table s2, Table s3]
